# Supplementary material for: The impact of childhood psychological maltreatment on self-referential and mother-referential processing: evidence from perception and memory
Source: Front Psychiatry. 2025 Nov 24;16:1700814. doi: 10.3389/fpsyt.2025.1700814 (PMC12682761; doi:10.3389/fpsyt.2025.1700814)
Supplement: Supplementary file 1 [file DataSheet1.csv]

subject	sex	age	group	CPMS	CPMS_Intimidation	CPMS_Neglect	CPMS_Belittlement	CPMS_Interference	CPMS_Indulgence	IOS	self_rt	mother_rt	celebrity_rt	SRE_rt	MRE_rt	SRE_MRE_rt	self_acc	mother_acc	celebrity_acc	SRE_acc	MRE_acc	SRE_MRE_acc	p_self_racc	p_mother_racc	p_celebrity_racc	n_self_racc	n_mother_racc	n_celebrity_racc	p_SRE_racc	p_MRE_racc	n_SRE_racc	n_MRE_racc	p_self_kacc	p_mother_kacc	p_celebrity_kacc	n_self_kacc	n_mother_kacc	n_celebrity_kacc	p_SRE_kacc	p_MRE_kacc	n_SRE_kacc	n_MRE_kacc
1	2	20	1	1.956521739	2.29	1.5	2.25	1.75	2	5	586	701	789	203	88	115	1	.8	.5	.5	.3	.2	.3	.4	.2	.4	.6	.2	.1	.2	.2	.4	.5	.2	.5	.2	.4	.1	0	-.3	.1	.3
2	2	19	1	2.130434783	2.29	2.33	2	1	3.5	4	622	691	709	87	18	69	.93	.85	.82	.11	.03	.0800000000000001	1	.9	.6	1	1	.1	.4	.3	.9	.9	0	0	.2	0	0	.2	-.2	-.2	-.2	-.2
3	2	19	1	1.739130435	2.71	1	.75	3	0	4	654	634	709	55	75	-20	.85	1	1	-.15	0	-.15	.8	.7	.3	.9	.5	.3	.5	.4	.6	.2	.1	0	0	.2	.1	.3	.1	0	-.1	-.2
4	2	20	1	2.695652174	3.43	1.83	3.5	2.75	1	1	638	574	673	35	99	-64	.1	.25	.45	-.35	-.2	-.15	.2	.3	0	.2	.2	.1	.2	.3	.1	.1	.8	.8	.9	.8	.7	1	-.1	-.1	-.2	-.3
5	2	19	1	2	1.57	3	1	2	2.5	7	604	707	810	206	103	103	.93	.78	.68	.25	.1	.15	.6	.7	.5	.6	.4	0	.1	.2	.6	.4	.2	.4	.9	.4	.3	.2	-.7	-.5	.2	.1
6	1	19	1	1.913043478	2	2.33	2	.75	2.5	4	642	713	638	-4	-75	71	.93	.7	.93	0	-.23	.23	.7	.1	0	.3	.4	.3	.7	.1	0	.1	.4	.3	.2	.2	.5	.9	.2	.1	-.7	-.4
7	1	20	1	2.565217391	3	2.67	3.25	.25	4	2	587	736	700	113	-36	149	.72	.72	.85	-.13	-.13	0	.5	.4	.3	.4	.6	.5	.2	.1	-.1	.1	.2	.1	.1	.2	0	.1	.1	0	.1	-.1
8	2	20	1	1.608695652	2.14	1.17	1.75	1	2	4	602	742	837	235	95	140	.85	.68	.55	.3	.13	.17	.6	0	.1	.1	.4	0	.5	-.1	.1	.4	.4	.1	.4	0	.1	.6	0	-.3	-.6	-.5
9	1	19	1	2.608695652	3	2.33	3.5	2.75	0	3	722	690	726	4	36	-32	.7	.88	.85	-.15	.03	-.18	.9	.8	.4	1	.5	0	.5	.4	1	.5	0	.2	.1	0	0	.1	-.1	.1	-.1	-.1
10	1	18	1	1.913043478	2.29	1.33	2.25	2.5	.5	5	669	760	764	95	4	91	.93	.85	.72	.21	.13	.0800000000000001	.1	.1	0	.6	.4	.6	.1	.1	0	-.2	.4	.3	.3	.8	.9	.9	.1	0	-.1	0
11	2	19	1	2.173913043	1.57	3	1.75	1.5	4	6	680	677	653	-27	-24	-3	.88	.75	.93	-.05	-.18	.13	.6	.7	.1	.9	.7	.5	.5	.6	.4	.2	.1	.1	.1	.3	.1	.3	0	0	0	-.2
12	2	19	1	2.47826087	3.86	2.33	3.25	.75	0	2	605	623	654	49	31	18	.63	.63	.63	0	0	0	.5	.2	0	.2	.1	.4	.5	.2	-.2	-.3	.3	.4	.5	.4	.8	.5	-.2	-.1	-.1	.3
13	2	19	1	1.869565217	1.86	1	2	2.25	3.5	4	570	636	730	160	94	66	1	.93	.85	.15	.0800000000000001	.07	.7	.4	.3	.5	.6	.1	.4	.1	.4	.5	.1	0	.1	0	0	0	0	-.1	0	0
14	2	20	1	1.565217391	1.29	1.67	1.5	2.75	0	5	655	632	687	32	55	-23	.9	.9	.72	.18	.18	0	.3	.7	.6	.6	.2	.3	-.3	.1	.3	-.1	.2	.6	.5	.6	0	.1	-.3	.1	.5	-.1
15	2	18	1	1.869565217	2.57	.83	1	4	0	5	697	673	721	24	48	-24	.9	.88	.95	-.0499999999999999	-.07	.02	.3	.2	0	.4	0	0	.3	.2	.4	0	.5	.6	.3	.5	.1	.6	.2	.3	-.1	-.5
16	2	18	1	2.869565217	3	3.83	2.75	2.25	1	2	634	731	708	74	-23	97	1	.85	1	0	-.15	.15	.4	.6	.5	.8	.6	.2	-.1	.1	.6	.4	.2	.1	.4	.4	.2	.2	-.2	-.3	.2	0
17	2	20	1	1.869565217	2.43	1.67	2	1	2	6	500	432	427	-73	-5	-68	.68	.72	.9	-.22	-.18	-.0399999999999999	.4	0	0	.3	.3	0	.4	0	.3	.3	.1	.1	.3	0	.1	.3	-.2	-.2	-.3	-.2
18	1	18	1	1.565217391	2	1.33	1.25	1.25	2	6	670	724	741	71	17	54	.93	.82	.68	.25	.14	.11	.9	.4	.3	.4	.4	.2	.6	.1	.2	.2	.3	.5	.4	.1	.5	.4	-.1	.1	-.3	.1
19	1	19	1	1.826086957	2.29	2.5	2	.25	1	5	656	723	666	10	-57	67	.95	.85	.93	.0199999999999999	-.0800000000000001	.1	.3	.7	.2	.7	.9	.5	.1	.5	.2	.4	.1	.1	.2	.4	.1	.3	-.1	-.1	.1	-.2
20	2	20	1	2.695652174	3	3	2.25	1.75	3.5	1	571	635	594	23	-41	64	.97	.9	.9	.07	0	.07	.8	.5	.2	1	.6	0	.6	.3	1	.6	0	0	.6	0	.3	.3	-.6	-.6	-.3	0
21	1	19	1	1.565217391	2.43	.83	1	1.5	2	1	499	479	524	25	45	-20	.72	.68	.57	.15	.11	.0399999999999999	.7	.4	.3	.6	.3	.5	.4	.1	.1	-.2	.2	.3	0	.2	.2	.1	.2	.3	.1	.1
22	2	19	1	2.043478261	3	2.83	2.25	0	0	2	584	544	592	8	48	-40	.9	.82	.78	.12	.0399999999999999	.0800000000000001	.6	.8	.3	.5	.6	.1	.3	.5	.4	.5	.1	.1	0	.2	0	.2	.1	.1	0	-.2
23	2	18	1	2.086956522	2.29	2.33	2.25	.25	4	5	707	644	679	-28	35	-63	.78	.93	.88	-.1	.05	-.15	1	.7	.2	.5	.7	.4	.8	.5	.1	.3	.3	.2	.2	0	.1	0	.1	0	0	.1
24	2	18	1	2.52173913	2.57	2.17	2.75	3.25	1.5	4	618	747	768	150	21	129	.93	.95	.88	.05	.07	-.0199999999999999	.7	.3	.5	.2	.3	.5	.2	-.2	-.3	-.2	.7	.1	.4	.3	.7	.3	.3	-.3	0	.4
25	2	18	1	1.52173913	2.43	.17	1.25	1	4	7	638	596	623	-15	27	-42	.5	.53	.47	.03	.0600000000000001	-.03	.7	.6	.1	.8	.4	.2	.6	.5	.6	.2	.1	.2	0	.1	.1	.3	.1	.2	-.2	-.2
26	2	19	1	1.608695652	1.71	2.33	1.25	0	3	3	635	729	716	81	-13	94	.3	.7	.45	-.15	.25	-.4	.7	.4	.4	.7	.3	.3	.3	0	.4	0	.1	.1	0	.1	.3	0	.1	.1	.1	.3
27	2	18	1	1.565217391	1.57	1.67	1	2.5	.5	2	749	700	740	-9	40	-49	.9	.8	.7	.2	.1	.1	.6	.3	.3	.1	.3	.4	.3	0	-.3	-.1	.6	.4	.4	.3	.5	.3	.2	0	0	.2
28	2	19	1	1.565217391	1	1.83	.5	3	2	5	626	661	703	77	42	35	1	1	.9	.1	.1	0	.5	.3	.2	.3	.3	0	.3	.1	.3	.3	.5	.4	.7	.4	.5	.7	-.2	-.3	-.3	-.2
29	2	18	1	1.52173913	2	1.5	1.25	1.5	.5	4	702	695	700	-2	5	-7	.88	.82	.97	-.09	-.15	.0600000000000001	.8	.6	0	.7	.6	.1	.8	.6	.6	.5	.3	.2	.3	.2	.4	.4	0	-.1	-.2	0
30	2	17	1	2.130434783	2.71	2.33	1.25	1	3.5	4	631	660	623	-8	-37	29	.95	.97	.88	.07	.09	-.02	.8	.6	0	.6	.3	.4	.8	.6	.2	-.1	.2	.3	.2	.1	.1	.1	0	.1	0	0
31	2	19	1	1.565217391	1.71	2.83	.5	.5	1.5	5	639	668	792	153	124	29	.95	.95	.5	.45	.45	0	.6	.3	.1	.5	.3	.1	.5	.2	.4	.2	.2	.3	.5	.1	.4	.2	-.3	-.2	-.1	.2
32	2	19	1	1.739130435	1.86	2	1.5	1.25	2	3	668	769	739	71	-30	101	.85	.65	.75	.1	-.1	.2	.4	.6	.1	.8	.3	.1	.3	.5	.7	.2	.2	.3	.3	.2	.1	.4	-.1	0	-.2	-.3
33	2	18	1	2.47826087	3	3.33	2	0	4	4	671	657	698	27	41	-14	.97	.95	.95	.02	0	.02	.7	.6	.5	.7	.4	.6	.2	.1	.1	-.2	.3	.3	.1	.3	.3	.2	.2	.2	.1	.1
34	2	20	1	1.956521739	1.86	2	2	2	2	3	541	627	643	102	16	86	.9	.75	.6	.3	.15	.15	.8	.8	.5	.9	.2	.1	.3	.3	.8	.1	0	.4	.6	.1	.1	.1	-.6	-.2	0	0
35	2	19	1	1.652173913	2.43	1.67	2	0	1.5	5	774	675	795	21	120	-99	.95	.97	.78	.17	.19	-.02	.7	.6	.3	.8	.8	.2	.4	.3	.6	.6	.1	.1	.3	.2	0	.5	-.2	-.2	-.3	-.5
71	2	20	2	.17	.29	.17	0	.25	0	5	664	695	727	63	32	31	.97	.75	.82	.15	-.07	.22	.7	.3	.4	.7	.6	.2	.3	-.1	.5	.4	.2	.2	.4	.2	.5	.3	-.2	-.2	-.1	.2
72	2	19	2	.04	.14	0	0	0	0	7	463	554	546	83	-8	91	.82	.75	.82	0	-.07	.07	.1	0	.1	.5	.5	.1	0	-.1	.4	.4	.4	.4	.5	.6	.7	.8	-.1	-.1	-.2	-.1
73	2	19	2	.09	.14	0	0	0	.5	6	534	667	590	56	-77	133	.95	.97	.93	.0199999999999999	.0399999999999999	-.02	.4	.7	.2	.6	.3	.2	.2	.5	.4	.1	.3	.5	.4	.3	.2	.2	-.1	.1	.1	0
74	2	19	2	.17	.29	0	0	0	1	5	753	659	860	107	201	-94	.95	.97	.78	.17	.19	-.02	.9	.2	.2	.8	.5	.1	.7	0	.7	.4	.1	.4	.4	0	.5	.1	-.3	0	-.1	.4
75	2	19	2	.22	.29	.17	0	.5	0	4	639	677	783	144	106	38	.93	.75	.42	.51	.33	.18	.2	.1	0	.3	.6	.4	.2	.1	-.1	.2	.7	.4	.6	.8	.9	1	.1	-.2	-.2	-.1
76	2	20	2	.26	.57	.17	0	.25	0	7	694	803	774	80	-29	109	.97	.88	.9	.07	-.02	.09	.9	.5	.7	.8	.6	.3	.2	-.2	.5	.3	.2	.3	.3	.1	.4	.2	-.1	0	-.1	.2
77	1	21	2	.09	.14	.17	0	0	0	6	596	650	659	63	9	54	.93	.82	.95	-.0199999999999999	-.13	.11	.5	.1	.4	.5	.3	.3	.1	-.3	.2	0	.4	.4	.6	.3	.6	.2	-.2	-.2	.1	.4
78	2	20	2	.04	0	0	0	.25	0	7	680	613	812	132	199	-67	.9	.95	.65	.25	.3	-.0499999999999999	.1	0	.3	.8	.4	.3	-.2	-.3	.5	.1	.1	.5	.1	.1	.3	.2	0	.4	-.1	.1
79	2	18	2	0	0	0	0	0	0	6	601	695	677	76	-18	94	.9	.5	.63	.27	-.13	.4	.3	.4	.2	.7	.3	.1	.1	.2	.6	.2	0	.1	.1	0	0	.1	-.1	0	-.1	-.1
80	1	21	2	.04	0	.17	0	0	0	7	669	681	693	24	12	12	.9	.82	.75	.15	.07	.0800000000000001	.6	.4	.5	.5	.5	.2	.1	-.1	.3	.3	.2	.2	.6	.3	.5	.1	-.4	-.4	.2	.4
81	2	20	2	.22	.43	.33	0	0	0	7	764	638	820	56	182	-126	.93	.97	.78	.15	.19	-.0399999999999999	.1	.6	.2	.4	.2	.2	-.1	.4	.2	0	.5	.7	.4	.8	.1	.5	.1	.3	.3	-.4
82	2	18	2	.35	.57	.33	.5	0	0	7	640	630	633	-7	3	-10	.8	.78	.72	.0800000000000001	.0600000000000001	.02	.7	.9	.4	.7	.9	.2	.3	.5	.5	.7	.1	0	.1	.1	0	.1	0	-.1	0	-.1
83	2	20	2	.04	.14	0	0	0	0	5	615	638	613	-2	-25	23	.97	.9	.93	.0399999999999999	-.03	.07	.8	.3	0	.7	.3	.6	.8	.3	.1	-.3	.2	.1	.2	.1	.1	.5	0	-.1	-.4	-.4
84	2	22	2	.09	0	.17	0	.25	0	6	626	713	686	60	-27	87	.85	.88	.95	-.1	-.07	-.03	.4	.3	.2	.5	.4	.4	.2	.1	.1	0	.5	.4	.1	.5	.5	.5	.4	.3	0	0
85	2	18	2	.04	0	0	0	.25	0	7	529	575	646	117	71	46	.97	.85	.82	.15	.03	.12	.6	.3	.6	.5	.6	.2	0	-.3	.3	.4	.2	.1	.5	.3	.3	.2	-.3	-.4	.1	.1
86	2	20	2	.22	.29	.33	0	.25	0	5	684	624	747	63	123	-60	.75	.93	.78	-.03	.15	-.18	.4	.2	.4	.6	.6	.2	0	-.2	.4	.4	.3	.2	.3	.3	.4	.2	0	-.1	.1	.2
87	1	20	2	0	0	0	0	0	0	7	673	665	726	53	61	-8	.93	.9	.97	-.0399999999999999	-.07	.03	.2	.5	.6	.5	.5	.5	-.4	-.1	0	0	.4	.4	.2	.5	.4	.2	.2	.2	.3	.2
88	1	20	2	.09	.14	0	0	.25	0	5	575	610	684	109	74	35	.97	.97	.85	.12	.12	0	.3	.6	.7	.9	.5	.4	-.4	-.1	.5	.1	.1	.4	.3	.5	.2	.1	-.2	.1	.4	.1
89	2	20	2	.35	.43	.33	.25	0	1	6	666	741	675	9	-66	75	.82	.85	.88	-.0600000000000001	-.03	-.03	.4	.7	.2	.8	.6	.2	.2	.5	.6	.4	0	.3	.4	.3	.1	.6	-.4	-.1	-.3	-.5
90	2	20	2	.13	.14	0	0	.25	.5	4	775	851	735	-40	-116	76	.65	.45	.9	-.25	-.45	.2	.2	.1	0	.6	.1	.1	.2	.1	.5	0	0	.3	.4	.3	.3	.6	-.4	-.1	-.3	-.3
91	1	20	2	.17	.29	0	0	0	1	5	572	683	743	171	60	111	.95	.85	.9	.0499999999999999	-.05	.1	0	0	0	.3	.1	.1	0	0	.2	0	.5	.3	.5	.3	.3	0	0	-.2	.3	.3
92	1	19	2	.22	0	.5	0	0	1	2	810	808	801	-9	-7	-2	.82	.9	.95	-.13	-.0499999999999999	-.0800000000000001	.4	.8	.6	.9	.6	.2	-.2	.2	.7	.4	0	.1	.2	.3	.1	0	-.2	-.1	.3	.1
93	1	18	2	.22	.43	.17	.25	0	0	7	618	555	637	19	82	-63	.88	.82	.72	.16	.1	.0600000000000001	.7	.4	.7	.4	.6	.4	0	-.3	0	.2	.2	.2	.4	.2	.4	.1	-.2	-.2	.1	.3
94	2	20	2	.26	.71	0	0	.25	0	5	670	742	776	106	34	72	.7	.55	.3	.4	.25	.15	.7	.4	.3	.8	.5	.4	.4	.1	.4	.1	.1	.1	.2	.2	.2	0	-.1	-.1	.2	.2
95	2	19	2	0	0	0	0	0	0	3	657	597	620	-37	23	-60	.95	.85	.78	.17	.07	.1	.9	.3	.4	.7	.6	.4	.5	-.1	.3	.2	.2	.3	.3	.1	0	.3	-.1	0	-.2	-.3
96	1	19	2	0	0	0	0	0	0	1	693	763	734	41	-29	70	.88	.72	.78	.1	-.0600000000000001	.16	.8	.5	.7	.8	0	.6	.1	-.2	.2	-.6	0	0	0	.1	0	.1	0	0	0	-.1
97	1	18	2	.22	.29	.17	0	0	1	5	558	604	677	119	73	46	.85	.9	.72	.13	.18	-.05	.8	.6	.2	.8	.4	.4	.6	.4	.4	0	0	.2	.1	.2	.3	0	-.1	.1	.2	.3
98	1	19	2	.35	.43	.5	0	0	1	6	679	754	892	213	138	75	.8	.57	.7	.1	-.13	.23	.3	.5	.3	.8	.4	.3	0	.2	.5	.1	.1	.1	.2	.5	.5	.3	-.1	-.1	.2	.2
99	2	20	2	.26	.43	.17	0	.5	0	7	629	560	661	32	101	-69	.65	.95	.85	-.2	.1	-.3	0	0	0	.5	.8	.3	0	0	.2	.5	.5	.2	.7	1	1	1	-.2	-.5	0	0
100	1	18	2	.3	.43	.17	.25	.5	0	7	556	677	604	48	-73	121	1	.93	1	0	-.07	.07	.7	.5	.5	.8	.6	.3	.2	0	.5	.3	.1	.4	.1	.2	.3	.2	0	.3	0	.1
101	2	18	2	.26	.57	.17	0	.25	0	6	614	641	558	-56	-83	27	.75	.75	.8	-.05	-.05	0	.6	.5	.3	.7	.7	.4	.3	.2	.3	.3	.2	.2	.3	.3	.1	.4	-.1	-.1	-.1	-.3
102	2	19	2	.13	0	0	0	.5	.5	4	645	632	622	-23	-10	-13	.95	.6	.7	.25	-.1	.35	.9	.6	.4	.5	.3	.4	.5	.2	.1	-.1	.2	.3	.2	.1	.1	.2	0	.1	-.1	-.1
103	2	19	2	.04	.14	0	0	0	0	6	558	685	673	115	-12	127	.97	1	.95	.02	.05	-.03	.7	.4	0	.4	.3	.1	.7	.4	.3	.2	.3	0	.2	.1	.1	.1	.1	-.2	0	0
104	2	18	2	.13	.29	0	0	.25	0	5	583	667	748	165	81	84	.95	.78	.75	.2	.03	.17	.6	.5	.2	.6	.7	.4	.4	.3	.2	.3	.1	.1	.5	.1	.2	.2	-.4	-.4	-.1	0
105	1	19	2	.26	.57	.17	0	.25	0	6	635	546	643	8	97	-89	.95	.93	.9	.0499999999999999	.03	.0199999999999999	.5	.3	.5	.1	.6	.2	0	-.2	-.1	.4	.2	0	.5	.4	.2	.1	-.3	-.5	.3	.1
